# Supplementary material for: Lipid profiling reveals Leymus Chinensis root insensitivity to Ca limitation
Source: BMC Plant Biol. 2023 Nov 30;23:602. doi: 10.1186/s12870-023-04627-8 (PMC10687902; doi:10.1186/s12870-023-04627-8)
Supplement: Supplementary file 1 — Supplementary Material 1 [file 12870_2023_4627_MOESM1_ESM.xls]

## Sheet: Sheet2
Individual lipids species showing no significant changes to the Ca2+ deprivation in the L. chinensis roots
No.	Lipid species	1 mM [Ca2+]ext (nmol/g)	0 mM [Ca2+]ext (nmol/g)	P	0 mM [Ca2+]ext / 1 mM [Ca2+]ext
1	FFA18:2	5.5122 ± 0.2053	6.0246 ± 0.2865	0.184	1.09297
2	FFA16:1	5.3569 ± 0.0848	5.4472 ± 0.2758	0.7624	1.01685
3	FFA18:1	4.1654 ± 0.163	4.5512 ± 0.1818	0.1528	1.09262
4	PC34:2	14.5931 ± 1.1698	17.7978 ± 2.7191	0.3105	1.2196
5	PC36:4	11.3922 ± 1.1757	15.6527 ± 2.4685	0.1578	1.37399
6	PC36:5	5.1631 ± 0.4968	6.634 ± 0.9886	0.2204	1.28489
7	PC34:3	4.76 ± 0.4486	5.9591 ± 1.0427	0.3216	1.25193
8	PC36:3	3.1434 ± 0.3215	4.2675 ± 0.7249	0.194	1.35763
9	PC34:1	3.0492 ± 0.2799	3.8414 ± 0.5862	0.2574	1.25981
10	PC33:2	1.511 ± 0.1697	1.0113 ± 0.1519	0.0595	0.669316
11	PC32:3	0.8074 ± 0.0639	0.8827 ± 0.0571	0.4055	1.09322
12	PC36:1	0.6564 ± 0.024	0.737 ± 0.0359	0.0988	1.12276
13	PC36:6	0.6034 ± 0.0643	0.8173 ± 0.143	0.2095	1.35453
14	PC36:2	0.5826 ± 0.0565	0.7248 ± 0.1238	0.3267	1.24401
15	PC33:3	0.4556 ± 0.0515	0.3133 ± 0.0531	0.0906	0.687674
16	PC33:1	0.2918 ± 0.0334	0.199 ± 0.0313	0.0768	0.681893
17	PC34:0	0.226 ± 0.0177	0.2848 ± 0.0492	0.2929	1.26024
18	PC35:2	0.2035 ± 0.0153	0.1604 ± 0.0226	0.1537	0.788572
19	PC38:4	0.1573 ± 0.0141	0.2044 ± 0.038	0.2794	1.29913
20	PC35:3	0.127 ± 0.0116	0.1457 ± 0.0229	0.4878	1.14694
21	PC38:3	0.1235 ± 0.0096	0.1741 ± 0.034	0.1902	1.40977
22	PC41:4	0.1157 ± 0.0098	0.1164 ± 0.0236	0.9774	1.00645
23	PC34:4	0.1067 ± 0.0098	0.1286 ± 0.021	0.3727	1.20492
24	PC35:1	0.0917 ± 0.0062	0.0733 ± 0.0096	0.1456	0.799558
25	PC35:4	0.0683 ± 0.0072	0.0663 ± 0.0126	0.8922	0.97015
26	PC39:4	0.0656 ± 0.0048	0.077 ± 0.0152	0.4937	1.17422
27	PC41:5	0.0598 ± 0.0045	0.0487 ± 0.0086	0.2881	0.814999
28	PC42:2	0.0588 ± 0.0065	0.0915 ± 0.0148	0.0776	1.55622
29	PC39:3	0.0561 ± 0.0044	0.0412 ± 0.0072	0.1143	0.734005
30	PC38:5	0.0534 ± 0.006	0.0763 ± 0.013	0.1497	1.42827
31	PC38:2	0.0451 ± 0.0032	0.0536 ± 0.0096	0.4202	1.1903
32	PC32:0	0.0429 ± 0.0047	0.0324 ± 0.0055	0.188	0.756387
33	PC41:3	0.0393 ± 0.0046	0.0379 ± 0.0069	0.8714	0.964738
34	PC42:3	0.0352 ± 0.0044	0.0584 ± 0.0105	0.0761	1.65662
35	PC44:2	0.034 ± 0.004	0.0565 ± 0.0104	0.0773	1.66145
36	PC35:5	0.0308 ± 0.0056	0.0237 ± 0.0046	0.3596	0.77168
37	PC33:0	0.0244 ± 0.0025	0.0181 ± 0.0025	0.1065	0.739507
38	PC43:3	0.0213 ± 0.0057	0.0267 ± 0.0039	0.4628	1.25065
39	PC40:3	0.0179 ± 0.0019	0.02 ± 0.0031	0.5885	1.11567
40	PC38:6	0.0174 ± 0.0022	0.0227 ± 0.0025	0.1515	1.3046
41	PC40:2	0.017 ± 0.0021	0.0213 ± 0.0026	0.2399	1.25167
42	PC42:1	0.0162 ± 0.0015	0.0225 ± 0.0039	0.1707	1.38933
43	PC38:1	0.0131 ± 0.0014	0.0149 ± 0.002	0.4766	1.1378
44	PC44:1	0.0109 ± 0.0014	0.018 ± 0.0032	0.0792	1.6479
45	PC41:6	0.0108 ± 0.0008	0.0087 ± 0.0017	0.2839	0.802828
46	PC42:4	0.0092 ± 0.0013	0.019 ± 0.0052	0.1049	2.06655
47	PC43:1	0.0078 ± 0.0011	0.0119 ± 0.0023	0.1421	1.52028
48	PC40:1	0.0069 ± 0.0012	0.0099 ± 0.001	0.0931	1.43629
49	PA36:4	5.5658 ± 0.9314	3.9247 ± 0.6017	0.1772	0.705149
50	PA34:2	4.4078 ± 0.8158	3.0584 ± 0.4279	0.1811	0.693855
51	PA36:5	2.8013 ± 0.5129	1.9438 ± 0.3156	0.1922	0.693877
52	PA34:3	1.7645 ± 0.3398	1.1828 ± 0.1751	0.1666	0.670343
53	PA36:3	0.8305 ± 0.1366	0.5969 ± 0.0879	0.1884	0.718738
54	PA34:1	0.5274 ± 0.0913	0.3757 ± 0.0543	0.191	0.712363
55	PA36:6	0.4173 ± 0.0744	0.2973 ± 0.0472	0.2104	0.712443
56	PA38:1	0.2719 ± 0.0428	0.1947 ± 0.0311	0.183	0.716021
57	PA40:3	0.2333 ± 0.0358	0.1778 ± 0.0273	0.252	0.762063
58	PA40:4	0.1345 ± 0.0165	0.1135 ± 0.0117	0.3291	0.844007
59	PA36:2	0.1252 ± 0.0203	0.0903 ± 0.0114	0.1718	0.721178
60	PA38:2	0.1084 ± 0.022	0.071 ± 0.0119	0.1725	0.654893
61	PA40:2	0.1051 ± 0.0176	0.0792 ± 0.0112	0.2502	0.753432
62	PA40:5	0.1015 ± 0.0053	0.1082 ± 0.0031	0.3114	1.06576
63	PA38:3	0.0531 ± 0.01	0.0406 ± 0.0051	0.2988	0.764493
64	PA38:4	0.0529 ± 0.0084	0.0399 ± 0.0043	0.205	0.754128
65	PA36:1	0.045 ± 0.0057	0.0349 ± 0.0034	0.1678	0.774959
66	PA40:1	0.0396 ± 0.0049	0.0353 ± 0.0049	0.5536	0.891922
67	PA40:6	0.0376 ± 0.0067	0.0296 ± 0.0041	0.339	0.786664
68	PA38:5	0.0296 ± 0.0044	0.0195 ± 0.0026	0.0859	0.659284
69	PA32:0	0.0212 ± 0.0026	0.0156 ± 0.0011	0.0797	0.734823
70	PA38:6	0.0149 ± 0.0018	0.0123 ± 0.0013	0.2695	0.823525
71	PI34:2	9.4874 ± 1.0796	10.7457 ± 2.0143	0.597	1.13262
72	PI34:3	3.9581 ± 0.5747	4.1579 ± 0.7453	0.8372	1.05047
73	PI34:1	1.0491 ± 0.1274	1.2636 ± 0.2231	0.428	1.20449
74	PI36:4	0.8444 ± 0.1395	0.9391 ± 0.1804	0.6889	1.11209
75	PI36:5	0.4564 ± 0.0787	0.4536 ± 0.0715	0.9796	0.993839
76	PI33:2	0.4103 ± 0.047	0.2824 ± 0.0607	0.1341	0.688407
77	PI36:3	0.2569 ± 0.0457	0.2882 ± 0.0499	0.6558	1.12192
78	PI35:2	0.1317 ± 0.0247	0.1271 ± 0.0195	0.8898	0.965768
79	PI36:1	0.129 ± 0.0183	0.1243 ± 0.007	0.8186	0.963935
80	PI36:2	0.0931 ± 0.0133	0.0987 ± 0.0207	0.8267	1.05981
81	PI36:6	0.0737 ± 0.0149	0.0832 ± 0.0109	0.618	1.12968
82	PI35:3	0.0684 ± 0.0113	0.069 ± 0.0157	0.9743	1.00938
83	PI34:0	0.0462 ± 0.0114	0.0442 ± 0.0102	0.895	0.954956
84	PI33:1	0.0426 ± 0.0059	0.033 ± 0.0061	0.2898	0.77498
85	PI32:0	0.0387 ± 0.0076	0.0277 ± 0.0099	0.406	0.715993
86	PI32:1	0.0365 ± 0.009	0.0279 ± 0.0058	0.4435	0.762694
87	PI35:1	0.0364 ± 0.0029	0.0257 ± 0.0043	0.0734	0.706835
88	PI34:4	0.0298 ± 0.0068	0.0325 ± 0.0078	0.7974	1.092
89	PE36:4	2.7416 ± 0.2565	3.2226 ± 0.3851	0.329	1.17541
90	PE34:2	2.1436 ± 0.1698	2.3399 ± 0.2826	0.5681	1.09156
91	PE36:5	0.9344 ± 0.1095	1.1604 ± 0.1694	0.295	1.24187
92	PE34:3	0.652 ± 0.0748	0.673 ± 0.0968	0.8677	1.03227
93	PE36:3	0.3562 ± 0.0368	0.4089 ± 0.0539	0.4429	1.14794
94	PE33:2	0.2289 ± 0.0245	0.1701 ± 0.0243	0.1271	0.743183
95	PE34:1	0.2179 ± 0.0192	0.2356 ± 0.0331	0.6545	1.08165
96	PE36:6	0.1067 ± 0.0122	0.1214 ± 0.0193	0.5375	1.13782
97	PE36:2	0.0899 ± 0.0034	0.0946 ± 0.0064	0.541	1.05144
98	PE41:4	0.073 ± 0.0056	0.0744 ± 0.0134	0.9257	1.01911
99	PE42:2	0.048 ± 0.0065	0.0619 ± 0.0078	0.2099	1.28993
100	PE41:5	0.0476 ± 0.0021	0.039 ± 0.0037	0.0781	0.81998
101	PE44:2	0.0474 ± 0.0052	0.0627 ± 0.0063	0.1008	1.32218
102	PE38:4	0.0447 ± 0.0029	0.0513 ± 0.0045	0.2527	1.14828
103	PE37:4	0.0358 ± 0.0037	0.0433 ± 0.0011	0.0851	1.20985
104	PE37:1	0.0302 ± 0.0033	0.0353 ± 0.0049	0.4121	1.16854
105	PE39:3	0.03 ± 0.0033	0.024 ± 0.004	0.2766	0.800267
106	PE42:3	0.0259 ± 0.0041	0.0332 ± 0.0056	0.3265	1.27906
107	PE38:2	0.0257 ± 0.0019	0.0271 ± 0.0026	0.675	1.05456
108	PE37:3	0.0241 ± 0.001	0.0269 ± 0.0018	0.2008	1.11745
109	PE35:2	0.0232 ± 0.0025	0.0169 ± 0.0025	0.1118	0.72853
110	PE35:1	0.0231 ± 0.0007	0.0236 ± 0.0006	0.557	1.02455
111	PE41:3	0.0199 ± 0.0017	0.0197 ± 0.0033	0.958	0.989898
112	PE40:2	0.0185 ± 0.0019	0.0213 ± 0.0019	0.3327	1.15189
113	PE43:2	0.0175 ± 0.0012	0.0197 ± 0.0029	0.5142	1.12046
114	PE44:3	0.0165 ± 0.0012	0.0213 ± 0.002	0.0725	1.29006
115	PE35:4	0.016 ± 0.0011	0.013 ± 0.0018	0.2029	0.813938
116	PE35:3	0.0151 ± 0.0011	0.0175 ± 0.0028	0.4406	1.15978
117	PE38:6	0.0149 ± 0.0014	0.0173 ± 0.0015	0.2863	1.15682
118	PE38:5	0.0148 ± 0.0015	0.0208 ± 0.0026	0.0843	1.40467
119	PE34:4	0.0128 ± 0.0014	0.0142 ± 0.0019	0.5842	1.1048
120	PE37:2	0.0123 ± 0.0009	0.0154 ± 0.0013	0.078	1.25498
121	PE41:2	0.0117 ± 0.0018	0.0136 ± 0.0017	0.4663	1.16103
122	PE40:3	0.0114 ± 0.0016	0.0122 ± 0.0015	0.7139	1.07365
123	PE34:0	0.0085 ± 0.0008	0.0099 ± 0.0008	0.2586	1.16855
124	PE43:3	0.0078 ± 0.0008	0.0121 ± 0.0023	0.1165	1.55033
125	PE39:4	0.0074 ± 0.0006	0.0075 ± 0.0009	0.9427	1.01099
126	PE42:1	0.0065 ± 0.0011	0.0081 ± 0.0012	0.3396	1.25624
127	PE42:4	0.0056 ± 0.0012	0.0074 ± 0.0013	0.3515	1.32059
128	PE43:1	0.003 ± 0.0004	0.0036 ± 0.0004	0.304	1.22461
129	PE32:0	0.0021 ± 0.0004	0.0022 ± 0.0002	0.7824	1.06587
130	PE38:1	0.0018 ± 0.0002	0.0025 ± 0.0003	0.103	1.38972
131	MGDG36:6(18:3/18:3)	3.4762 ± 0.3695	3.4062 ± 0.5876	0.9221	0.979853
132	MGDG32:4(18:2/14:2)	1.0978 ± 0.0753	0.9063 ± 0.1481	0.2824	0.825521
133	MGDG34:2(16:0/18:2)	1.0708 ± 0.1213	0.7647 ± 0.145	0.1441	0.714164
134	MGDG36:4(18:2/18:2)	0.7571 ± 0.1063	0.6355 ± 0.1148	0.4593	0.839345
135	MGDG36:5(18:2/18:3)	0.6235 ± 0.0956	0.5412 ± 0.0827	0.5335	0.868071
136	MGDG34:3(18:3/16:0)	0.3524 ± 0.0412	0.2613 ± 0.0396	0.1495	0.741361
137	MGDG36:6(18:2/18:4)	0.2615 ± 0.0345	0.2511 ± 0.0368	0.8416	0.960171
138	MGDG32:4(16:2/16:2)	0.2237 ± 0.0285	0.2455 ± 0.0336	0.635	1.09717
139	MGDG30:2(16:0/14:2)	0.2217 ± 0.0191	0.2568 ± 0.0128	0.1663	1.15823
140	MGDG32:5(18:2/14:3)	0.2104 ± 0.0366	0.187 ± 0.0222	0.5986	0.888493
141	MGDG34:6(16:0/18:6)	0.1273 ± 0.0148	0.1317 ± 0.0162	0.8474	1.03428
142	MGDG36:4(18:3/18:1)	0.1181 ± 0.0231	0.1254 ± 0.0197	0.8165	1.06168
143	MGDG32:3(18:2/14:1)	0.1136 ± 0.0179	0.0974 ± 0.0238	0.6005	0.856959
144	MGDG36:3(18:2/18:1)	0.0999 ± 0.0119	0.1163 ± 0.019	0.4854	1.16404
145	MGDG34:1(18:1/16:0)	0.0765 ± 0.0066	0.0852 ± 0.012	0.5437	1.11386
146	MGDG32:3(18:1/14:2)	0.0693 ± 0.0117	0.0647 ± 0.0099	0.7696	0.932976
147	MGDG30:1(16:0/14:1)	0.0632 ± 0.0082	0.075 ± 0.0147	0.5036	1.18667
148	MGDG35:6(18:1/17:5)	0.0583 ± 0.0095	0.0666 ± 0.0036	0.4379	1.14243
149	MGDG36:6(17:0/19:6)	0.0394 ± 0.0047	0.0303 ± 0.0042	0.184	0.768953
150	MGDG34:5(18:1/16:4)	0.0363 ± 0.0028	0.0394 ± 0.0079	0.7187	1.08638
151	MGDG36:5(18:4/18:1)	0.0323 ± 0.0041	0.0361 ± 0.0076	0.6691	1.1194
152	MGDG36:6(15:0/21:6)	0.0313 ± 0.0057	0.037 ± 0.0093	0.6191	1.18087
153	MGDG34:3(18:2/16:1)	0.0284 ± 0.0055	0.0278 ± 0.0044	0.9329	0.978451
154	MGDG32:2(18:1/14:1)	0.0259 ± 0.0033	0.0242 ± 0.0009	0.6204	0.932515
155	MGDG34:2(18:1/16:1)	0.0198 ± 0.0015	0.0259 ± 0.0064	0.3826	1.30604
156	MGDG37:5(19:3/18:2)	0.0139 ± 0.0019	0.0127 ± 0.0022	0.682	0.912375
157	DAG36:4(18:2/18:2)	1.2196 ± 0.1959	1.2456 ± 0.1843	0.9254	1.02131
158	DAG34:2(16:0/18:2)	1.1995 ± 0.1174	0.9723 ± 0.114	0.2024	0.810568
159	DAG36:0(18:0/18:0)	0.6001 ± 0.0362	0.5234 ± 0.0664	0.3397	0.872061
160	DAG34:3(18:3/16:0)	0.4804 ± 0.0666	0.4207 ± 0.0479	0.4871	0.875658
161	DAG34:2(20:0/14:2)	0.4708 ± 0.116	0.5499 ± 0.1219	0.6506	1.16816
162	DAG34:2(21:0/13:2)	0.4641 ± 0.0979	0.5129 ± 0.1391	0.7813	1.10519
163	DAG36:5(18:3/18:2)	0.3536 ± 0.059	0.3135 ± 0.0453	0.6052	0.886781
164	DAG34:1(15:1/19:0)	0.1917 ± 0.0479	0.224 ± 0.0459	0.6392	1.1687
165	DAG34:2(23:0/11:2)	0.1824 ± 0.0138	0.1905 ± 0.016	0.7097	1.04471
166	DAG36:2(18:1/18:1)	0.1621 ± 0.0345	0.0875 ± 0.0064	0.0662	0.540139
167	DAG36:3(18:2/18:1)	0.1447 ± 0.0189	0.1326 ± 0.0212	0.6808	0.916289
168	DAG34:1(20:0/14:1)	0.0835 ± 0.0181	0.101 ± 0.025	0.587	1.20884
169	DAG34:2(17:2/17:0)	0.0817 ± 0.0169	0.0834 ± 0.0139	0.9381	1.02147
170	DAG34:3(23:1/11:2)	0.0779 ± 0.0081	0.0842 ± 0.0068	0.5675	1.08069
171	DAG34:1(21:0/13:1)	0.0758 ± 0.0202	0.0912 ± 0.0247	0.6426	1.20288
172	DAG36:4(18:3/18:1)	0.0662 ± 0.0104	0.0704 ± 0.0115	0.7932	1.06331
173	DAG34:2(22:2/12:0)	0.0554 ± 0.0035	0.0536 ± 0.0054	0.7887	0.967863
174	DAG36:1(18:1/18:0)	0.0455 ± 0.0085	0.0254 ± 0.0025	0.0534	0.557675
175	DAG36:4(19:0/17:4)	0.0383 ± 0.0062	0.0461 ± 0.0026	0.2815	1.20265
176	DAG36:2(18:2/18:0)	0.0348 ± 0.0041	0.0279 ± 0.0019	0.164	0.801724
177	DAG34:3(18:2/16:1)	0.029 ± 0.006	0.0278 ± 0.0019	0.8453	0.956182
178	DAG32:0(18:0/14:0)	0.0276 ± 0.0058	0.0215 ± 0.0022	0.3536	0.778493
179	DAG36:3(18:3/18:0)	0.0218 ± 0.0031	0.0236 ± 0.0038	0.7196	1.08361
180	DAG36:5(19:0/17:5)	0.0169 ± 0.0024	0.0195 ± 0.0022	0.4437	1.15292
181	DAG34:1(17:1/17:0)	0.0126 ± 0.0033	0.0148 ± 0.0016	0.5593	1.17924
182	PG34:2	2.6038 ± 0.2789	2.8086 ± 0.4106	0.6908	1.07863
183	PG34:3	1.1862 ± 0.1324	1.2174 ± 0.1865	0.8949	1.02629
184	PG34:1	0.3364 ± 0.0372	0.3421 ± 0.053	0.9312	1.01716
185	PG36:1	0.2732 ± 0.0132	0.3114 ± 0.0122	0.0659	1.14002
186	PG36:4	0.1555 ± 0.0099	0.1778 ± 0.0291	0.4892	1.14302
187	PG36:5	0.1489 ± 0.0114	0.1604 ± 0.0288	0.7201	1.07711
188	PG32:0	0.0993 ± 0.0121	0.1058 ± 0.0166	0.761	1.06496
189	PG36:6	0.0534 ± 0.0056	0.0556 ± 0.0086	0.8372	1.04059
190	PG36:3	0.0522 ± 0.0077	0.0595 ± 0.0085	0.5396	1.14066
191	PG35:2	0.0286 ± 0.0029	0.0216 ± 0.0025	0.1058	0.754528
192	PG36:2	0.0279 ± 0.0013	0.0326 ± 0.0036	0.2471	1.17042
193	PG34:0	0.0168 ± 0.0029	0.0181 ± 0.0033	0.7742	1.0768
194	PG35:1	0.0138 ± 0.001	0.0125 ± 0.0003	0.2498	0.906483
195	PG32:2	0.0131 ± 0.0031	0.0075 ± 0.0015	0.1399	0.571863
196	PG35:3	0.0115 ± 0.0008	0.0137 ± 0.0028	0.4747	1.18685
197	PG32:1	0.0098 ± 0.0017	0.0092 ± 0.0011	0.7593	0.934651
198	PG34:4	0.0064 ± 0.0007	0.0094 ± 0.0014	0.1	1.45896
199	PG33:0	0.0019 ± 0.0003	0.0034 ± 0.0008	0.1292	1.72556
200	CL72:9(18:2)	1.0833 ± 0.1214	1.1588 ± 0.1917	0.7477	1.06975
201	CL72:10(18:2)	0.9313 ± 0.1198	0.9179 ± 0.1496	0.946	0.985625
202	CL72:10(18:3)	0.6796 ± 0.0829	0.7283 ± 0.1212	0.7485	1.07169
203	CL72:8(18:2)	0.6374 ± 0.0771	0.7114 ± 0.1086	0.5938	1.11609
204	CL72:11(18:3)	0.5248 ± 0.0763	0.5243 ± 0.08	0.9963	0.998999
205	CL72:9(18:3)	0.423 ± 0.0548	0.455 ± 0.0697	0.7276	1.07565
206	CL72:11(18:2)	0.3378 ± 0.0463	0.3409 ± 0.0538	0.9668	1.00902
207	CL72:8(18:3)	0.1424 ± 0.0185	0.1459 ± 0.0208	0.9042	1.02422
208	CL72:8(18:1)	0.1376 ± 0.0158	0.1475 ± 0.0234	0.7347	1.07201
209	CL72:9(18:1)	0.1257 ± 0.0162	0.1262 ± 0.0183	0.9835	1.00415
210	CL72:10(18:1)	0.0521 ± 0.0095	0.0528 ± 0.0077	0.9534	1.01416
211	CL72:11(18:1)	0.0113 ± 0.0012	0.0096 ± 0.0009	0.2974	0.850966
212	CL72:8(18:0)	0.0095 ± 0.0012	0.009 ± 0.0011	0.7599	0.943959
213	DGDG34:2(18:2/16:0)	1.4305 ± 0.1966	1.5086 ± 0.1954	0.785	1.05466
214	DGDG36:6(18:3/18:3)	0.6289 ± 0.0961	0.6793 ± 0.1185	0.7495	1.08021
215	DGDG34:1(16:0/18:1)	0.5664 ± 0.0738	0.6067 ± 0.0724	0.7073	1.07106
216	DGDG34:3(18:3/16:0)	0.4813 ± 0.0753	0.4672 ± 0.0709	0.895	0.970721
217	DGDG36:4(18:2/18:2)	0.3701 ± 0.0584	0.3928 ± 0.0634	0.799	1.06132
218	DGDG36:5(18:2/18:3)	0.1518 ± 0.0266	0.1676 ± 0.0311	0.7084	1.10453
219	DGDG36:4(18:3/18:1)	0.0912 ± 0.0161	0.104 ± 0.0201	0.6316	1.14085
220	DGDG36:6(18:2/18:4)	0.0665 ± 0.011	0.0721 ± 0.0136	0.7594	1.08323
221	DGDG36:2(18:0/18:2)	0.0482 ± 0.007	0.0575 ± 0.0081	0.4109	1.19236
222	DGDG35:3(16:0/19:3)	0.0178 ± 0.0031	0.0225 ± 0.0056	0.4732	1.26881
223	DGDG34:3(16:1/18:2)	0.0139 ± 0.0027	0.007 ± 0.0015	0.0564	0.501457
224	DGDG36:1(16:0/20:1)	0.0061 ± 0.002	0.005 ± 0.0019	0.7019	0.820656
225	DGDG36:6(15:1/21:5)	0.0041 ± 0.0009	0.0059 ± 0.0009	0.1999	1.43478
226	DGDG36:6(20:4/16:2)	0.0027 ± 0.0012	0.0033 ± 0.0006	0.6898	1.19768
227	DGDG36:5(17:3/19:2)	0.0025 ± 0.0008	0.0038 ± 0.001	0.3204	1.52769
228	DGDG36:6(22:4/14:2)	0.0021 ± 0.0006	0.0039 ± 0.0008	0.092	1.91107
229	TAG52:4(18:2)	0.4869 ± 0.0519	0.4845 ± 0.077	0.9795	0.994944
230	TAG54:6(18:2)	0.306 ± 0.0503	0.3483 ± 0.0548	0.5846	1.13848
231	TAG54:7(18:2)	0.217 ± 0.0321	0.2533 ± 0.0394	0.4953	1.16735
232	TAG52:4(16:0)	0.2119 ± 0.0252	0.2034 ± 0.034	0.8457	0.959865
233	TAG52:5(18:2)	0.1954 ± 0.0267	0.1885 ± 0.0338	0.8775	0.96489
234	TAG52:5(18:3)	0.1949 ± 0.0242	0.193 ± 0.0337	0.9648	0.990299
235	TAG52:5(16:0)	0.1686 ± 0.0263	0.1644 ± 0.0279	0.9156	0.975136
236	TAG54:7(18:3)	0.0956 ± 0.012	0.106 ± 0.0179	0.643	1.10859
237	TAG52:6(18:3)	0.0862 ± 0.0095	0.0885 ± 0.0152	0.9015	1.02658
238	TAG54:8(18:3)	0.0823 ± 0.0122	0.0951 ± 0.0161	0.5424	1.15597
239	TAG52:3(18:2)	0.0741 ± 0.0101	0.0715 ± 0.0097	0.861	0.965672
240	TAG52:2(18:1)	0.0584 ± 0.0048	0.0478 ± 0.0041	0.1315	0.818848
241	TAG54:8(18:2)	0.0566 ± 0.0086	0.0605 ± 0.0113	0.7926	1.0683
242	TAG54:5(18:2)	0.0563 ± 0.0088	0.0644 ± 0.0089	0.5321	1.14554
243	TAG50:0(16:0)	0.05 ± 0.0114	0.0335 ± 0.002	0.1934	0.669893
244	TAG52:0(18:0)	0.0454 ± 0.0143	0.0289 ± 0.0022	0.2855	0.63662
245	TAG52:3(18:1)	0.0416 ± 0.0049	0.0396 ± 0.0053	0.7899	0.952181
246	TAG50:0(18:0)	0.0369 ± 0.0108	0.0238 ± 0.0014	0.2636	0.643631
247	TAG52:4(18:3)	0.0357 ± 0.0034	0.0374 ± 0.0046	0.7759	1.04701
248	TAG52:6(16:0)	0.0349 ± 0.0047	0.0368 ± 0.0065	0.8181	1.05413
249	TAG39:3(18:3)	0.0348 ± 0.0056	0.041 ± 0.0068	0.5076	1.17654
250	TAG54:5(18:1)	0.0266 ± 0.0036	0.0302 ± 0.0041	0.5372	1.13286
251	TAG52:0(16:0)	0.0219 ± 0.0039	0.0158 ± 0.0009	0.1672	0.721832
252	TAG52:1(18:1)	0.0215 ± 0.0024	0.0161 ± 0.0012	0.0803	0.748016
253	TAG54:6(18:1)	0.0214 ± 0.0034	0.0233 ± 0.0036	0.7087	1.09029
254	TAG52:6(18:2)	0.0213 ± 0.0025	0.0194 ± 0.004	0.6953	0.909662
255	TAG54:9(18:3)	0.0206 ± 0.0036	0.0195 ± 0.0033	0.8303	0.947874
256	TAG54:6(18:3)	0.0201 ± 0.0035	0.0228 ± 0.0041	0.637	1.13126
257	TAG52:4(18:1)	0.0194 ± 0.0029	0.0218 ± 0.0025	0.5411	1.12716
258	TAG54:3(18:1)	0.018 ± 0.0018	0.0147 ± 0.0006	0.1223	0.815284
259	TAG52:3(18:3)	0.0174 ± 0.0013	0.0177 ± 0.0006	0.8398	1.01693
260	TAG50:2(18:1)	0.0155 ± 0.0014	0.0154 ± 0.0012	0.9338	0.990118
261	TAG49:1(18:1)	0.0155 ± 0.0014	0.0147 ± 0.0006	0.6112	0.948664
262	TAG54:0(18:0)	0.0139 ± 0.0014	0.0154 ± 0.001	0.4002	1.10866
263	TAG54:4(18:2)	0.0131 ± 0.0012	0.012 ± 0.0016	0.5897	0.914284
264	TAG54:4(18:1)	0.0105 ± 0.001	0.0106 ± 0.0008	0.9844	1.00237
265	TAG54:7(18:1)	0.0081 ± 0.0011	0.008 ± 0.001	0.9443	0.986713
266	TAG52:7(18:3)	0.0077 ± 0.001	0.0088 ± 0.0016	0.575	1.13898
267	TAG49:2(18:1)	0.0077 ± 0.0009	0.0086 ± 0.0005	0.4034	1.11862
268	TAG52:5(18:1)	0.0062 ± 0.0005	0.0082 ± 0.0011	0.1521	1.30648
269	TAG54:2(18:1)	0.0056 ± 0.0006	0.005 ± 0.0004	0.4062	0.890005
270	TAG54:5(18:3)	0.0047 ± 0.0006	0.0052 ± 0.0006	0.5749	1.11153
271	TAG54:1(18:1)	0.0046 ± 0.0005	0.0041 ± 0.0005	0.55	0.900066
272	TAG56:6(18:3)	0.0037 ± 0.0003	0.0046 ± 0.0007	0.3133	1.23763
273	TAG54:3(18:2)	0.0035 ± 0.0005	0.0025 ± 0.0002	0.0951	0.711957
274	TAG56:7(18:3)	0.0033 ± 0.0004	0.0033 ± 0.0004	0.9286	1.01749
275	TAG59:5(18:3)	0.0022 ± 0.0002	0.0019 ± 0.0002	0.4292	0.900044
276	TAG56:5(18:3)	0.0021 ± 0.0003	0.0018 ± 0.0002	0.4683	0.872472
277	TAG54:4(18:3)	0.0016 ± 0.0002	0.0019 ± 0.0001	0.2378	1.2013
278	PS 34:2	0.7721 ± 0.0864	0.81 ± 0.1106	0.7942	1.04904
279	PS 40:2	0.6452 ± 0.069	0.6631 ± 0.0851	0.8739	1.02783
280	PS 40:3	0.5024 ± 0.0607	0.4942 ± 0.062	0.9275	0.983798
281	PS 36:1	0.2601 ± 0.0122	0.2907 ± 0.008	0.0692	1.11755
282	PS 38:2	0.2227 ± 0.0248	0.2265 ± 0.0308	0.9259	1.01705
283	PS 38:3	0.1778 ± 0.0196	0.1813 ± 0.0244	0.9143	1.01958
284	PS 36:2	0.0933 ± 0.0066	0.1016 ± 0.0081	0.4504	1.08873
285	PS 40:1	0.0828 ± 0.0085	0.0856 ± 0.011	0.845	1.03391
286	PS 34:1	0.0789 ± 0.0091	0.0824 ± 0.0114	0.8211	1.04315
287	PS 40:4	0.0397 ± 0.0053	0.0402 ± 0.0059	0.9588	1.01057
288	PS 38:1	0.0308 ± 0.0026	0.0304 ± 0.0033	0.9288	0.987327
289	LPA18:2	0.5194 ± 0.0937	0.3476 ± 0.0261	0.1154	0.669271
290	LPA18:3	0.165 ± 0.0243	0.1297 ± 0.009	0.211	0.786437
291	LPA18:1	0.0644 ± 0.006	0.0595 ± 0.002	0.4656	0.924572
292	LPC18:2	0.1168 ± 0.0288	0.106 ± 0.0203	0.7664	0.9073
293	LPC16:0	0.0674 ± 0.0196	0.0449 ± 0.0067	0.3105	0.666592
294	LPC18:3	0.0314 ± 0.0059	0.0312 ± 0.0058	0.9774	0.992283
295	LPC15:0	0.03 ± 0.0023	0.0269 ± 0.0014	0.2662	0.895164
296	LPC18:1	0.0254 ± 0.0031	0.0282 ± 0.0026	0.5191	1.10722
297	LPC18:0	0.0051 ± 0.0004	0.0059 ± 0.0008	0.4252	1.14679
298	LPE18:2	0.073 ± 0.0129	0.0786 ± 0.018	0.8073	1.07655
299	LPE18:1	0.0299 ± 0.0021	0.0354 ± 0.0027	0.1446	1.18627
300	LPE16:0	0.0248 ± 0.0055	0.0173 ± 0.0032	0.2707	0.696477
301	LPE18:3	0.0153 ± 0.0028	0.0137 ± 0.0032	0.714	0.893597
302	LPE15:0	0.0042 ± 0.0009	0.0034 ± 0.0011	0.6018	0.81886
303	LPS18:2	0.0204 ± 0.0023	0.0305 ± 0.0057	0.139	1.49442
304	LPS18:3	0.0123 ± 0.001	0.0152 ± 0.0022	0.2643	1.23556
